# Supplementary material for: Vegetation restoration effectiveness with main factors in the Beijing-Tianjin sandstorm source region during 2000–2020, China
Source: PLoS One. 2025 Feb 6;20(2):e0318176. doi: 10.1371/journal.pone.0318176 (PMC11801717; doi:10.1371/journal.pone.0318176)
Supplement: S1 Data — (XLSX) [file pone.0318176.s001.xlsx]

## Sheet: VQQI from2000-2020
year	VQQI/%
2000	23.2028
2001	22.8552
2002	23.8457
2003	26.4684
2004	25.9888
2005	24.6456
2006	24.1296
2007	22.7733
2008	26.1276
2009	21.7613
2010	23.6637
2011	24.6572
2012	29.337
2013	28.0872
2014	25.88
2015	26.7584
2016	26.5449
2017	26.1523
2018	29.1746
2019	27.5571
2020	26.518

## Sheet: Et on different time scales
different rejions	time scales	Area proportion of Et
		Et<=0	0<Et<=1	1<Et
The whole region	2000-2010	68.2	9.1	22.7
The whole region	2000-1015	23.8	18.6	57.6
The whole region	2000-2020	15.6	23.5	60.9
NA	2000-2010	99.9	0.1	0
NA	2000-1015	43.9	25.5	30.6
NA	2000-2020	31	45.9	23.1
OS	2000-2010	69.2	17.3	13.5
OS	2000-1015	4.4	22.6	73
OS	2000-2020	4.4	5.4	90.2
FZ	2000-2010	41.5	34	24.5
FZ	2000-1015	24.7	10.3	65
FZ	2000-2020	4.9	12.9	82.2
YM	2000-2010	1.8	2	96.2
YM	2000-1015	0	0	100
YM	2000-2020	0	0	100

## Sheet: q value in different sub region
Four sub rejoins	annual precipitation	annual temperature	slope	GDP	population density	accumulated afforestation	intensity of returing farmland to grassland
NA	0.40*	0.56*	0.20*	0.02*	0.01	0.02*	0.20*
OS	0.56*	0.31*	0.24*	0.45*	0.28*	0.44*	0.50*
FZ	0.45*	0.31*	0.16*	0.33*	0.13*	0.29*	0.52*
YM	0.07	0.05	0.04	0.15*	0.04	0.23*	0.01

## Sheet: range og the factors
ranges	factors	Et in FZ	Et in YM	Et in OS	Et in NA
1	annual precipitation	0	0	0	-0.16
2	annual precipitation	0	0	-0.29	0.49
3	annual precipitation	0.34	0	0.36	0.62
4	annual precipitation	3.14	7.21	2.01	0.9
5	annual precipitation	6.38	7.57	3.73	1.03
6	annual precipitation	6.32	6.74	6.42	1.15
7	annual precipitation	6.26	6.59	6.94	0
1	annual temperature	5.72	6.25	1.87	0.97
2	annual temperature	6.2	6.45	2.2	0.67
3	annual temperature	2.73	6.34	2.33	0.11
4	annual temperature	4.1	6.71	2.2	0.02
5	annual temperature	7	7.02	3.95	-0.17
6	annual temperature	7.11	6.94	5.24	0
7	annual temperature	5.97	6.49	0	0
1	slope	4.36	6.82	3.06	0.31
2	slope	4.47	7.13	3.13	0.52
3	slope	4.99	6.81	3.73	0.77
4	slope	6.1	6.62	3.76	0.64
5	slope	6.17	6.71	2.91	0.68
6	slope	6.65	6.68	4.7	0
7	slope	6.23	6.66	1.77	0
1	GDP	0.54	0	5.5	0.39
2	GDP	4.92	6.29	1.52	0.34
3	GDP	2.86	6.64	1.8	0.5
4	GDP	3.74	7.07	3.36	0.5
5	GDP	5	6.9	4.3	0.61
6	GDP	7.07	7.39	6.11	0.47
7	GDP	8.36	6.36	5.16	-0.25
1	population intensity	1.47	6.3	0	0.35
2	population intensity	2.44	6.31	1.43	0.46
3	population intensity	3.18	6.91	1.82	0.42
4	population intensity	4.89	6.96	3.1	0.5
5	population intensity	4.89	6.78	3.3	0.42
6	population intensity	5.4	6.62	3.97	0.51
7	population intensity	5.85	6.92	5.06	0.1
1	accumulated afforestation	3.46	5.24	0	0.4
2	accumulated afforestation	0	0	1.45	0
3	accumulated afforestation	7.4	6.5	3.43	0
4	accumulated afforestation	3.92	6.65	4.82	0.13
5	accumulated afforestation	5.87	7.74	8.27	0
6	accumulated afforestation	-0.12	7.73	0	0
7	accumulated afforestation	0	0	0	0
1	intensity of returning farmland to grassland	0	6.76	2.84	-0.25
2	intensity of returning farmland to grassland	-0.68	6.9	4.47	0.13
3	intensity of returning farmland to grassland	0	0	2.46	0.26
4	intensity of returning farmland to grassland	0.52	0	1.77	0.63
5	intensity of returning farmland to grassland	4.67	0	0.83	0.39
6	intensity of returning farmland to grassland	6.24	0	7.74	0.05
7	intensity of returning farmland to grassland	0	0	0	0

## Sheet: interaction data
series	different rejions	q value
accumulated afforestation ∩annual precipitation	YM	0.28
accumulated afforestation ∩annual precipitation	FZ	0.64
accumulated afforestation ∩annual precipitation	OS	0.79
accumulated afforestation ∩annual precipitation	NA	0.44
accumulated afforestation ∩annual temperature	YM	0.32
accumulated afforestation ∩annual temperature	FZ	0.57
accumulated afforestation ∩annual temperature	OS	0.67
accumulated afforestation ∩annual temperature	NA	0.58
accumulated afforestation∩slope	YM	0.33
accumulated afforestation∩slope	FZ	0.44
accumulated afforestation∩slope	OS	0.61
accumulated afforestation∩slope	NA	0.21
accumulated afforestation∩GDP	YM	0.49
accumulated afforestation∩GDP	FZ	0.7
accumulated afforestation∩GDP	OS	0.67
accumulated afforestation∩GDP	NA	0.07
accumulated afforestation∩population density	YM	0.28
accumulated afforestation∩population density	FZ	0.4
accumulated afforestation∩population density	OS	0.56
accumulated afforestation∩population density	NA	0.03
intensity of returning farmland to grassland ∩annual precipitation	YM	0.08
intensity of returning farmland to grassland ∩annual precipitation	FZ	0.65
intensity of returning farmland to grassland ∩annual precipitation	OS	0.77
intensity of returning farmland to grassland ∩annual precipitation	NA	0.74
intensity of returning farmland to grassland∩annual temperature	YM	0.06
intensity of returning farmland to grassland∩annual temperature	FZ	0.65
intensity of returning farmland to grassland∩annual temperature	OS	0.64
intensity of returning farmland to grassland∩annual temperature	NA	0.77
intensity of returning farmland to grassland∩slope	YM	0.05
intensity of returning farmland to grassland∩slope	FZ	0.6
intensity of returning farmland to grassland∩slope	OS	0.61
intensity of returning farmland to grassland∩slope	NA	0.35
intensity of returning farmland to grassland∩GDP	YM	0.18
intensity of returning farmland to grassland∩GDP	FZ	0.69
intensity of returning farmland to grassland∩GDP	OS	0.74
intensity of returning farmland to grassland∩GDP	NA	0.35
intensity of returning farmland to grassland∩population density	YM	0.06
intensity of returning farmland to grassland∩population density	FZ	0.59
intensity of returning farmland to grassland∩population density	OS	0.63
intensity of returning farmland to grassland∩population density	NA	0.25
